# Supplementary material for: Persistent anxiety among high school students: Survey results from the second year of the COVID pandemic
Source: PLoS One. 2022 Sep 30;17(9):e0275292. doi: 10.1371/journal.pone.0275292 (PMC9524706; doi:10.1371/journal.pone.0275292)
Supplement: S1 Dataset — (XLSX) [file pone.0275292.s001.xlsx]

## Sheet: Survey Data
							Learning type	grade	gender	race ethnicity	race categories	vaccine status	GAD-7 question: anxious	GAD-7 question: unable stop worrying	GAD-7 question: worry too much	GAD-7 question: trouble relaxing	GAD-7 question: restless	GAD-7 question: easily irritable	GAD-7 question: afraid	GAD-7 Total	GAD-7 Category	How difficult have the anxiety symptoms made it for you to do your work, take care of things at home, or get along with other people?	I felt anxious returning to in-person school April 2021	Why did you feel anxious returning to in-person school in April 2021	Did you feel less anxious returning to in-person school in September than April 2021	Why did you feel anxious returning to in-person school in September 2021	How important is having friends/socializing	How important is your friends perception of you	How important is making your parents proud	How important is maintaining family relations	How important is good health (not getting covid)	How important is feeling safe	How important is getting good grades	How important is finishing high school	How important is going to college	How important is fame	How important is having adventure	How important is money/wealth	How important is having your own family	I think I will have more opportunities in my life than my parents	The COVID pandemic changed me significantly	The COVID pandemic has made me mature faster	Overall, the COVID pandemic has affected my personal growth negatively
2021-12-01 14:16:03	I am younger than 18 years old	I give my child permission to partake in this survey	Yes	Yes	Yes	Yes	Hybrid learning	9th grade	Female	Black or African American	Black	Yes: 2 doses	3	2	2	1	1	1	2	12	Moderate anxiety	Somewhat difficult	Yes	Getting COVID-19, Social interactions, More schoolwork	No, I felt equally anxious returning to school in September and April	Covid-19 Vaccine	4	3	5	4	5	5	5	5	5	4	4	5	3	5	5	5	4
2021-12-14 11:28:00	I am younger than 18 years old	I give my child permission to partake in this survey	Yes	Yes	Yes	Yes	Hybrid learning	11th grade	Female	White	White	Yes: 2 doses	3	1	1	2	3	2	3	15	Severe anxiety	Somewhat difficult	Yes	Getting COVID-19, Social interactions	Yes	Covid-19 Vaccine	5	5	5	3	5	5	5	5	5	2	4	5	1	4	3	2	4
2021-11-29 11:10:43	I am younger than 18 years old	I give my child permission to partake in this survey	Yes	Yes	Yes	Yes	Hybrid learning	9th grade	Female	White	White	Yes: 2 doses	1	2	1	2	3	3	1	13	Moderate anxiety	Somewhat difficult	Yes	Getting COVID-19, Social interactions, More schoolwork	Yes	Covid-19 Vaccine	5	5	5	4	5	5	5	5	5	2	4	3	3	3	5	5	5
2022-01-04 13:53:27	I am younger than 18 years old	I give my child permission to partake in this survey	Yes	Yes	Yes	Yes	Hybrid learning	12th grade	Female	White	White	Yes: 2 doses	3	3	3	1	0	1	2	13	Moderate anxiety	Somewhat difficult	Yes	Getting COVID-19, More schoolwork	Yes	Covid-19 Vaccine, Less COVID-19 cases	5	3	5	5	5	5	5	5	5	2	4	4	5	3	4	2	5
2021-11-24 10:57:35	I am younger than 18 years old	I give my child permission to partake in this survey	Yes	Yes	Yes	Yes	Hybrid learning	11th grade	Female	White	White	Yes: 2 doses	3	3	3	1	0	2	2	14	Moderate anxiety	Somewhat difficult	Yes	Getting COVID-19, More schoolwork	Yes	Covid-19 Vaccine, Less COVID-19 cases	4	2	5	5	5	5	5	5	5	2	4	5	5	4	5	3	4
2021-11-29 11:56:44	I am younger than 18 years old	I give my child permission to partake in this survey	Yes	No	Yes	Yes	Hybrid learning	12th grade	Female	Asian	Asian	Yes: 1 dose	1	1	2	1	0	2	3	10	Moderate anxiety	Somewhat difficult	Yes	Getting COVID-19, Social interactions	Yes	Covid-19 Vaccine, Less COVID-19 cases	5	5	4	4	4	4	5	5	5	3	4	5	2	5	4	4	3
2021-11-30 07:56:21	I am younger than 18 years old	I give my child permission to partake in this survey	Yes	Yes	Yes	Yes	Hybrid learning	9th grade	Male	Asian	Asian	Yes: 2 doses	1	0	1	0	0	1	0	3	Minimal anxiety	Not difficult at all	No	I did not feel anxious returning to school in April 2021	Yes	Covid-19 Vaccine, Less COVID-19 cases	5	3	4	4	4	4	5	5	5	2	2	4	4	5	2	4	1
2021-11-29 21:28:47	I am younger than 18 years old	I give my child permission to partake in this survey	Yes	Yes	Yes	Yes	Hybrid learning	11th grade	Male	White	White	Yes: 2 doses	0	0	1	1	0	0	0	2	Minimal anxiety	Not difficult at all	No	I did not feel anxious returning to school in April 2021	No, I did not feel anxious returning to school either in September or in April	Covid-19 Vaccine, Less COVID-19 cases, I didn't feel anxious returning to school in either September or April	5	3	4	4	3	2	5	5	5	1	4	5	4	4	4	2	3
2021-12-05 21:30:54	I am younger than 18 years old	I give my child permission to partake in this survey	Yes	Yes	Yes	Yes	Hybrid learning	11th grade	Female	White	White	Yes: 2 doses	1	0	1	0	0	0	0	2	Minimal anxiety	Somewhat difficult	No	I did not feel anxious returning to school in April 2021	No, I did not feel anxious returning to school either in September or in April	Covid-19 Vaccine, Less COVID-19 cases, I didn't feel anxious returning to school in either September or April	5	2	4	5	5	2	5	5	5	1	2	3	5	3	5	5	1
2021-11-24 18:30:53	I am younger than 18 years old	I give my child permission to partake in this survey	Yes	Yes	Yes	Yes	Hybrid learning	9th grade	Female	Asian, White	Biracial	Yes: 2 doses	1	1	1	0	0	1	0	4	Minimal anxiety	Not difficult at all	No	More schoolwork, I did not feel anxious returning to school in April 2021	No, I did not feel anxious returning to school either in September or in April	Covid-19 Vaccine, Less COVID-19 cases, I didn't feel anxious returning to school in either September or April	5	2	3	3	5	4	4	4	4	2	2	4	3	3	3	3	2
2021-12-06 11:16:53	I am younger than 18 years old	I give my child permission to partake in this survey	Yes	Yes	Yes	Yes	Hybrid learning	11th grade	Male	Hispanic or Latino	Hispanic	No	0	0	1		1	0	0	2	Minimal anxiety	Somewhat difficult	Yes	Getting COVID-19, Social interactions, More schoolwork	No, I did not feel anxious returning to school either in September or in April	Covid-19 Vaccine, Less COVID-19 cases, Normalized social interactions (since April 2021)	5	4	5	3	5	5	5	5	4	2	4	5	3	5	4	4	2
2021-11-30 12:29:22	I am younger than 18 years old	I give my child permission to partake in this survey	Yes	Yes	Yes	Yes	Hybrid learning	9th grade	Male	White	White	Yes: 2 doses	1	2	3	1	1	3	0	11	Moderate anxiety	Very difficult	Kinda	Getting COVID-19	Yes	Covid-19 Vaccine, Less COVID-19 cases, Normalized social interactions (since April 2021)	5	4	5	3	3	4	5	5	5	2	2	5	5		3	4	3
2021-12-10 23:20:46	I am younger than 18 years old	I give my child permission to partake in this survey	Yes	Yes	Yes	Yes	Hybrid learning	12th grade	Male	White	White	Yes: 2 doses	2	1	2	1	3	2	0	11	Moderate anxiety	Somewhat difficult	Yes	Getting COVID-19	Yes	Covid-19 Vaccine, Less COVID-19 cases, Normalized social interactions (since April 2021)	4	4	5	2	4	2	5	5	5	3	4	4	5	2	4	5	1
2021-11-24 15:41:59	I am younger than 18 years old	I give my child permission to partake in this survey	Yes	Yes	Yes	Yes	Remote learning	10th grade	Male	White	White	Yes: 2 doses	1	1	1	0	0	0	1	4	Minimal anxiety	Somewhat difficult	Yes	Getting COVID-19, More schoolwork	Yes	Covid-19 Vaccine, Less COVID-19 cases, Normalized social interactions (since April 2021)	5	5	5	5	4	5	5	5	5	3	3	3	4	3	3	3	2
2021-11-24 09:47:25	I am younger than 18 years old	I give my child permission to partake in this survey	Yes	Yes	Yes	Yes	Hybrid learning	11th grade	Female	White	White	Yes: 2 doses	1	1	1	1	0	0	0	4	Minimal anxiety	Somewhat difficult	Yes	Getting COVID-19, Social interactions, More schoolwork	Yes	Covid-19 Vaccine, Less COVID-19 cases, Normalized social interactions (since April 2021)	4	2	4	5	5	4	5	5	5	1	4	3	5	3	4	4	2
2021-11-30 12:30:11	I am younger than 18 years old	I give my child permission to partake in this survey	Yes	Yes	Yes	Yes	Hybrid learning	9th grade	Female	White	White	Yes: 2 doses	1	1	1	1	0	0	0	4	Minimal anxiety	Somewhat difficult	Yes	Getting COVID-19, Social interactions, More schoolwork	Yes	Covid-19 Vaccine, Less COVID-19 cases, Normalized social interactions (since April 2021)	4	2	4	4	5	5	4	4	4	2	3	4	1	3	4	5	3
2021-12-20 14:04:20	I am younger than 18 years old	I give my child permission to partake in this survey	Yes	Yes	Yes	Yes	Hybrid learning	12th grade	Female	White	White	Yes: 2 doses	1	0	0	1	0	2	0	4	Minimal anxiety	Somewhat difficult	Yes	Getting COVID-19, Social interactions, More schoolwork	Yes	Covid-19 Vaccine, Less COVID-19 cases, Normalized social interactions (since April 2021)	5	3	3	3	4	5	3	5	4	2	4	3	4	5	4	3	4
2021-11-28 12:04:24	I am younger than 18 years old	I give my child permission to partake in this survey	Yes	Yes	Yes	Yes	Hybrid learning	12th grade	Female	White	White	Yes: 2 doses	2	1	2	1	1	1	0	8	Mild anxiety	Somewhat difficult	Yes	Getting COVID-19, Social interactions, More schoolwork	Yes	Covid-19 Vaccine, Less COVID-19 cases, Normalized social interactions (since April 2021)	5	4	4	4	4	4	5	5	5	2	2	3	3	4	3	4	4
2021-12-05 21:17:45	I am younger than 18 years old	I give my child permission to partake in this survey	Yes	Yes	Yes	Yes	Hybrid learning	12th grade	Male	White	White	Yes: 2 doses	1	0	1	1	0	1	0	4	Minimal anxiety	Not difficult at all	No	I did not feel anxious returning to school in April 2021	Yes	Covid-19 Vaccine, Less COVID-19 cases, Normalized social interactions (since April 2021)	5	4	5	5	5	4	5	5	5	1	3	4	4	4	4	4	4
2021-11-30 12:32:33	I am younger than 18 years old	I give my child permission to partake in this survey	Yes	Yes	Yes	Yes	Hybrid learning	9th grade	Male	Black or African American	Black	Yes: 2 doses	1	0	1	0	0	1	0	3	Minimal anxiety	Somewhat difficult	No	I did not feel anxious returning to school in April 2021	Yes	Covid-19 Vaccine, Less COVID-19 cases, Normalized social interactions (since April 2021)	4	3	4	4	4	4	5	5	5	2	2	4	5	4	3	4	2
2021-12-03 08:58:16	I am younger than 18 years old	I give my child permission to partake in this survey	Yes	Yes	Yes	Yes	Hybrid learning	11th grade	Male	Asian	Asian	Yes: 2 doses	1	0	2	1	0	1	0	5	Mild anxiety	Somewhat difficult	No	I did not feel anxious returning to school in April 2021	Yes	Covid-19 Vaccine, Less COVID-19 cases, Normalized social interactions (since April 2021)	4	2	4	4	5	4	5	5	5	2	3	5	4	5	4	5	1
2021-11-30 12:30:55	I am younger than 18 years old	I give my child permission to partake in this survey	Yes	Yes	Yes	Yes	Hybrid learning	9th grade	Female	White	White	Yes: 2 doses	2	1	1	1	3	1	0	9	Mild anxiety	Somewhat difficult	No	I did not feel anxious returning to school in April 2021	Yes	Covid-19 Vaccine, Less COVID-19 cases, Normalized social interactions (since April 2021)	4	4	3	2	3	2	4	5	5	3	5	3	2	3	2	2	2
2021-12-08 11:23:16	I am younger than 18 years old	I give my child permission to partake in this survey	Yes	Yes	Yes	Yes	Hybrid learning	11th grade	Female	White	White	Yes: 2 doses	3	3	3	3	2	3	1	18	Severe anxiety	Very difficult	No	NA	Yes	Covid-19 Vaccine, Less COVID-19 cases, Normalized social interactions (since April 2021)	2	1	2	2	2	3	3	3	3	1	2	2	3	1	5	2	1
2021-11-29 21:36:21	I am younger than 18 years old	I give my child permission to partake in this survey	Yes	Yes	Yes	Yes	Hybrid learning	12th grade	Female	White	White	Yes: 2 doses	2	1	2	1	2	2	0	10	Moderate anxiety	Somewhat difficult	Yes	Social interactions, More schoolwork	Yes	Covid-19 Vaccine, Less COVID-19 cases, Normalized social interactions (since April 2021)	5	3	4	4	4	3	4	5	5	1	4	3	2	3	5	5	1
2021-12-10 13:29:12	I am younger than 18 years old	I give my child permission to partake in this survey	Yes	Yes	Yes	Yes	Hybrid learning	11th grade	Female	White	White	Yes: 2 doses	3	2	1	1	3	1	0	11	Moderate anxiety	Somewhat difficult	Yes	Social interactions, More schoolwork	Yes	Covid-19 Vaccine, Less COVID-19 cases, Normalized social interactions (since April 2021)	5	3	5	5	5	5	5	5	5	5	5	5	3	2	4	5	3
2021-11-29 13:47:16	I am younger than 18 years old	I give my child permission to partake in this survey	Yes	Yes	Yes	Yes	Hybrid learning	9th grade	Female	Asian, White	Biracial	Yes: 2 doses	2	2	3	2	2	1	0	12	Moderate anxiety	Somewhat difficult	No	I did not feel anxious returning to school in April 2021	No, I did not feel anxious returning to school either in September or in April	Covid-19 Vaccine, Less COVID-19 cases, Normalized social interactions (since April 2021), I didn't feel anxious returning to school in either September or April	3	4	5	5	5	4	5	5	5	1	5	5	3	5	5	3	2
2021-11-29 19:46:59	I am younger than 18 years old	I give my child permission to partake in this survey	Yes	Yes	Yes	Yes	Hybrid learning	9th grade	Female	White	White	Yes: 2 doses	0	0	1	0	1	2	1	5	Mild anxiety	Not difficult at all	No	I did not feel anxious returning to school in April 2021	Yes	Covid-19 Vaccine, Less COVID-19 cases, Normalized social interactions (since April 2021), I didn't feel anxious returning to school in either September or April	3	2	4	4	3	5	5	5	5	1	2	2	2	3	4	3	4
2021-11-29 13:49:44	I am younger than 18 years old	I give my child permission to partake in this survey	Yes	Yes	Yes	Yes	Hybrid learning	9th grade	Female	Asian, Indian	Asian	Yes: 2 doses	3	2	3	1	1	1	2	13	Moderate anxiety	Somewhat difficult	Kind of	More schoolwork	Yes	Covid-19 Vaccine, Less COVID-19 cases, Normalized social interactions (since April 2021), I felt more anxious returning to school in September than in April, I didn't feel anxious returning to school in either September or April	5	4	5	5	5	5	5	5	5	5	5	5	5	3	3	4	2
2021-12-14 11:15:35	I am younger than 18 years old	I give my child permission to partake in this survey	Yes	Yes	Yes	Yes	Remote learning	11th grade	Female	Asian, White	Biracial	Yes: 2 doses	0	0	0	1	0	3	1	5	Mild anxiety	Somewhat difficult	I did not return	Did not return	No, I did not feel anxious returning to school either in September or in April	Covid-19 Vaccine, Normalized social interactions (since April 2021)	2	1	2	2	3	4	4	5	5	1	1	3	1	4	3	3	4
2021-12-02 15:45:33	I am younger than 18 years old	I give my child permission to partake in this survey	Yes	Yes	Yes	Yes	Hybrid learning	10th grade	Female	White	White	Yes: 2 doses	2	1	1	1	1	2	1	9	Mild anxiety	Somewhat difficult	Yes	Social interactions, More schoolwork	No, I felt equally anxious returning to school in September and April	Covid-19 Vaccine, Normalized social interactions (since April 2021)	5	4	4	5	4	4	5	5	5	2	3	3	5	3	4	3	3
2022-01-06 17:46:33	I am younger than 18 years old	I give my child permission to partake in this survey	Yes	Yes	Yes	Yes	Hybrid learning	9th grade	Female	Black or African American	Black	Yes: 2 doses	2	2	2	1	1	2	2	12	Moderate anxiety	Somewhat difficult	Yes	Getting COVID-19, More schoolwork, I fell like I’m losing my childhood and the rest of my life was going to be super stressful	Yes	Covid-19 Vaccine, Normalized social interactions (since April 2021)	4	4	4	4	5	5	4	5	5	3	3	5	2	5	5	5	4
2021-12-01 12:32:07	I am younger than 18 years old	I give my child permission to partake in this survey	Yes	Yes	Yes	Yes	Hybrid learning	11th grade	Female	White	White	Yes: 2 doses								0	Minimal anxiety	NA	NA	Getting COVID-19, Social interactions	Yes	Covid-19 Vaccine, Normalized social interactions (since April 2021)														3	4	2	5
2021-11-29 10:04:44	I am younger than 18 years old	I give my child permission to partake in this survey	Yes	Yes	Yes	Yes	Hybrid learning	10th grade	Male	White	White	Yes: 2 doses	1	0	0	1	0	2	1	5	Mild anxiety	Not difficult at all	Yes	Getting COVID-19, Social interactions, More schoolwork	Yes	Covid-19 Vaccine, Normalized social interactions (since April 2021)	4	3	5	4	5	3	5	5	5	2	3	4	4	4	5	4	3
2021-11-29 19:00:25	I am younger than 18 years old	I give my child permission to partake in this survey	Yes	Yes	Yes	Yes	NA	9th grade	Male	Asian	Asian	Yes: 2 doses	1	0	0	0	0	1	0	2	Minimal anxiety	Not difficult at all	No	I did not feel anxious returning to school in April 2021	Yes	Covid-19 Vaccine, Normalized social interactions (since April 2021)	4	3	4	4	5	5	5	5	5	1	3	3	2	3	3	3	1
2021-11-28 13:51:38	I am younger than 18 years old	I give my child permission to partake in this survey	Yes	Yes	Yes	Yes	Hybrid learning	10th grade	Male	White	White	Yes: 2 doses	0	0	1	1	0	1	0	3	Minimal anxiety	Somewhat difficult	No	I did not feel anxious returning to school in April 2021	Yes	Covid-19 Vaccine, Normalized social interactions (since April 2021)	3	3	3	4	5	4	5	5	5	1	2	4	4	3	5	5	2
2022-01-05 22:27:50	I am younger than 18 years old	I give my child permission to partake in this survey	Yes	Yes	Yes	Yes	Hybrid learning	10th grade	Female	White	White	Yes: 2 doses	1	1	1	1	0	2	1	7	Mild anxiety	Somewhat difficult	No	I did not feel anxious returning to school in April 2021	Yes	Covid-19 Vaccine, Normalized social interactions (since April 2021)	4	4	3	3	3	5	5	5	5	2	4	4	4	4	3	3	3
2021-11-30 09:06:50	I am younger than 18 years old	I give my child permission to partake in this survey	Yes	Yes	Yes	Yes	Remote learning	12th grade	Female	White	White	Yes: 2 doses	3	3	1	3	3	1	3	17	Severe anxiety	Somewhat difficult	Yes	More schoolwork, in person AP tests even though I had been all online	Yes	Covid-19 Vaccine, Normalized social interactions (since April 2021)	5	3	4	4	4	3	4	4	5	2	4	3	3	3	4	5	4
2021-11-28 15:00:24	I am younger than 18 years old	I give my child permission to partake in this survey	Yes	Yes	Yes	Yes	Hybrid learning	9th grade	Female	White	White	Yes: 2 doses	2	1	1	2	1	2	0	9	Mild anxiety	Somewhat difficult	Yes	Social interactions, I was worried about seeing friends whom i felt distant from due to the pandemic.	Yes	Covid-19 Vaccine, Normalized social interactions (since April 2021)	5	3	3	4	5	1	4	5	5	2	5	3	4	3	4	3	2
2021-11-24 17:31:59	I am younger than 18 years old	I give my child permission to partake in this survey	Yes	Yes	Yes	Yes	Hybrid learning	11th grade	Non-binary	White	White	Yes: 2 doses	2	2	3	2	1	1	2	13	Moderate anxiety	Somewhat difficult	Yes	Social interactions, More schoolwork	Yes	Covid-19 Vaccine, Normalized social interactions (since April 2021)	5	4	4	3	2	3	4	5	5	2	3	3	2	3	5	4	4
2021-11-24 12:57:41	I am younger than 18 years old	I give my child permission to partake in this survey	Yes	Yes	Yes	Yes	Hybrid learning	9th grade	Male	Asian	Asian	Yes: 2 doses	1	0	0	0	0	0	0	1	Minimal anxiety	Not difficult at all	No	I did not feel anxious returning to school in April 2021	No, I did not feel anxious returning to school either in September or in April	Covid-19 Vaccine, Normalized social interactions (since April 2021), I didn't feel anxious returning to school in either September or April	5	3	4	4	5	5	5	5	5	4	4	4	5	4	2	3	2
2021-11-29 18:54:50	I am younger than 18 years old	I give my child permission to partake in this survey	Yes	Yes	Yes	Yes	Remote learning	12th grade	Female	Asian	Asian	Yes: 2 doses	1	1	2	0	0	1	2	7	Mild anxiety	Somewhat difficult	Yes	Getting COVID-19, Social interactions	Yes	Covid-19 Vaccine, Safety measures at school	4	3	5	5	5	5	5	5	5	1	3	5	1	5	5	5	2
2021-11-30 08:30:36	I am younger than 18 years old	I give my child permission to partake in this survey	Yes	Yes	Yes	Yes	Hybrid learning	10th grade	Female	Hispanic or Latino, White	Biracial	Yes: 2 doses	1	1	2	1	0	2	0	7	Mild anxiety	Somewhat difficult	Kind of anxious	Getting COVID-19, I did not feel anxious returning to school in April 2021	No, I felt more anxious returning to school in September 2021 than in April 2021	Covid-19 Vaccine, Safety measures at school, I felt more anxious returning to school in September than in April	5	5	5	4	5	5	5	5	5	3	5	4	3	3	4	2	4
2021-12-06 11:11:01	I am younger than 18 years old	I give my child permission to partake in this survey	Yes	Yes	Yes	Yes	Hybrid learning	11th grade	Female	White	White	Yes: 2 doses	1	1	3	0	1	0	0	6	Mild anxiety	Somewhat difficult	No	NA	No, I did not feel anxious returning to school either in September or in April	Covid-19 Vaccine, Safety measures at school, Less COVID-19 cases	3	2	3	3	3	3	3	3	3	1	2	2	2	3	3	4	1
2021-11-28 13:12:19	I am younger than 18 years old	I give my child permission to partake in this survey	Yes	Yes	Yes	Yes	Hybrid learning	9th grade	Male	White	White	No	1	0	1	0	0	1	0	3	Minimal anxiety	Somewhat difficult	Yes	Getting COVID-19, More schoolwork	Yes	Covid-19 Vaccine, Safety measures at school, Less COVID-19 cases	4	2	4	5	5	5	5	5	5	1	4	4	4	3	5	4	4
2021-12-03 19:01:12	I am younger than 18 years old	I give my child permission to partake in this survey	Yes	Yes	Yes	Yes	Hybrid learning	11th grade	Male	White	White	Yes: 2 doses	3	2	2	2	2	2	2	15	Severe anxiety	Somewhat difficult	Yes	Getting COVID-19, Social interactions	Yes	Covid-19 Vaccine, Safety measures at school, Less COVID-19 cases	3	4	4	3	4	3	5	5	5	3	3	3	3	4	4	4	3
2021-11-24 10:18:17	I am younger than 18 years old	I give my child permission to partake in this survey	Yes	Yes	Yes	Yes	Hybrid learning	10th grade	Female	White	White	Yes: 2 doses	3	3	3	3	2	3	3	20	Severe anxiety	Very difficult	Yes	Getting COVID-19, Social interactions, More schoolwork	Yes	Covid-19 Vaccine, Safety measures at school, Less COVID-19 cases	4	4	5	5	5	5	5	5	5	3	3	3	3	4	3	4	2
2021-12-03 08:39:07	I am younger than 18 years old	I give my child permission to partake in this survey	Yes	Yes	Yes	Yes	Hybrid learning	9th grade	Female	Asian, White	Biracial	Yes: 2 doses	1	1	1	3	3	2	2	13	Moderate anxiety	Somewhat difficult	No	I did not feel anxious returning to school in April 2021	No, I did not feel anxious returning to school either in September or in April	Covid-19 Vaccine, Safety measures at school, Less COVID-19 cases, Normalized social interactions (since April 2021)	5	3	4	4	4	4	4	5	5	3	5	4	5	3	3	3	3
2021-11-30 07:57:09	I am younger than 18 years old	I give my child permission to partake in this survey	Yes	Yes	Yes	Yes	Remote learning	9th grade	Female	White	White	Yes: 2 doses	1	0	2	0	1	2	0	6	Mild anxiety	Not difficult at all	Yes	Grandparents lived with me. I was worried I would get them sick	Yes	Covid-19 Vaccine, Safety measures at school, Less COVID-19 cases, Normalized social interactions (since April 2021)	2	2	5	4	4	5	5	5	5	4	2	5	5	4	4	4	2
2021-11-30 12:32:04	I am younger than 18 years old	I give my child permission to partake in this survey	Yes	Yes	Yes	Yes	Hybrid learning	9th grade	Male	White	White	Yes: 2 doses	1	1	1	1	2	1	1	8	Mild anxiety	Very difficult	Yes	More schoolwork	Yes	Covid-19 Vaccine, Safety measures at school, Less COVID-19 cases, Normalized social interactions (since April 2021)	4	4	3	3	4	4	4	5	5	3	3	3	4	3	4	3	3
2021-12-01 12:51:52	I am younger than 18 years old	I give my child permission to partake in this survey	Yes	Yes	Yes	Yes	Remote learning	11th grade	Female	White	White	Yes: 2 doses	1	3	3	2	1	1	0	11	Moderate anxiety	Somewhat difficult	Didn’t return in person	NA	Yes	Covid-19 Vaccine, Safety measures at school, Less COVID-19 cases, Normalized social interactions (since April 2021)	3	2	3	3	3	3	2	3	3	1	3	3	3	3	5	5	1
2021-11-29 14:31:01	I am younger than 18 years old	I give my child permission to partake in this survey	Yes	Yes	Yes	Yes	Hybrid learning	10th grade	Female	White	White	Yes: 2 doses	3	2	2	2	1	3	0	13	Moderate anxiety	Very difficult	Yes	Social interactions	Yes	Covid-19 Vaccine, Safety measures at school, Less COVID-19 cases, Normalized social interactions (since April 2021)	5	5	5	5	5	5	5	5	5	1	5	3	5	5	5	4	5
2021-11-29 07:58:01	I am younger than 18 years old	I give my child permission to partake in this survey	Yes	Yes	Yes	Yes	Hybrid learning	9th grade	Male	White	White	Yes: 2 doses	0	0	0	1	0	0	0	1	Minimal anxiety	Not difficult at all	No	I did not feel anxious returning to school in April 2021	Yes	Covid-19 Vaccine, Safety measures at school, Less COVID-19 cases, Normalized social interactions (since April 2021), I didn't feel anxious returning to school in either September or April	5	3	4	5	5	5	5	5	5	1	2	3	4	3	2	4	1
2021-12-20 22:20:59	I am younger than 18 years old	I give my child permission to partake in this survey	Yes	Yes	Yes	Yes	Hybrid learning	11th grade	Male	White	White	Yes: 2 doses	1	1	2	0	0	1	1	6	Mild anxiety	Not difficult at all	No	I did not feel anxious returning to school in April 2021	Yes	Covid-19 Vaccine, Safety measures at school, Less COVID-19 cases, Normalized social interactions (since April 2021), I didn't feel anxious returning to school in either September or April	5	3	5	5	5	5	5	5	5	1	4	4	4	4	5	4	2
2021-11-24 19:36:02	I am younger than 18 years old	I give my child permission to partake in this survey	Yes	Yes	Yes	Yes	Hybrid learning	9th grade	Non-binary	Asian, Native Hawaiian or other Pacific Islander	Asian	Yes: 2 doses	1	0	0	0	2	1	1	5	Mild anxiety	Somewhat difficult	Yes	Getting COVID-19, Social interactions, More schoolwork	No, I felt equally anxious returning to school in September and April	Covid-19 Vaccine, Safety measures at school, Normalized social interactions (since April 2021)	4	4	5	4	4	5	5	5	5	1	2	3	1	5	5	3	2
2021-11-24 10:11:41	I am younger than 18 years old	I give my child permission to partake in this survey	Yes	Yes	Yes	Yes	Hybrid learning	11th grade	Female	White	White	Yes: 2 doses	2	1	1	1	0	1	1	7	Mild anxiety	Not difficult at all	Yes	Social interactions, More schoolwork, It was very abrupt and it was hard to get used to 5 days of in person school again.	No, I felt equally anxious returning to school in September and April	Covid-19 Vaccine, Safety measures at school, Normalized social interactions (since April 2021)	5	3	5	5	5	5	5	5	5	1	3	3	4	3	4	4	3
2021-11-29 09:56:36	I am younger than 18 years old	I give my child permission to partake in this survey	Yes	Yes	Yes	Yes	Hybrid learning	9th grade	Male	Asian	Asian	Yes: 2 doses	0	0	1	0	0	1	1	3	Minimal anxiety	Not difficult at all	No	I did not feel anxious returning to school in April 2021	Yes	Covid-19 Vaccine, Safety measures at school, Normalized social interactions (since April 2021)	4	3	4	5	4	3	5	5	5	2	3	4	4	5	4	4	1
2021-12-20 10:48:22	I am younger than 18 years old	I give my child permission to partake in this survey	Yes	Yes	Yes	Yes	Remote learning	10th grade	Male	Asian	Asian	Yes: 2 doses	1	2	2	2	0	1	0	8	Mild anxiety	Somewhat difficult	No	I did not feel anxious returning to school in April 2021	Yes	Covid-19 Vaccine, Safety measures at school, Normalized social interactions (since April 2021)	5	4	5	5	5	4	5	5	5	3	4	3	3	4	4	4	2
2021-11-27 13:49:35	I am younger than 18 years old	I give my child permission to partake in this survey	Yes	Yes	Yes	Yes	Remote learning	9th grade	Female	White	White	Yes: 2 doses	0	2	1	0	0	2	0	5	Mild anxiety	Not difficult at all	No	I did not feel anxious returning to school in April 2021	Yes	Covid-19 Vaccine, Safety measures at school, Normalized social interactions (since April 2021), I didn't feel anxious returning to school in either September or April	5	5	5	5	5	5	5	5	5	4	5	4	4	3	5	4	2
2021-11-30 07:56:36	I am younger than 18 years old	I give my child permission to partake in this survey	Yes	Yes	Yes	Yes	Hybrid learning	9th grade	Male	White	White	Yes: 2 doses	1	1	1	2	0	2	0	7	Mild anxiety	Extremely difficult	No	I did not feel anxious returning to school in April 2021	No, I did not feel anxious returning to school either in September or in April	I didn't feel anxious returning to school in either September or April	5	4	5	5	5	5	4	5	4	2	5	5	5	4	5	2	5
2021-11-24 11:11:04	I am younger than 18 years old	I give my child permission to partake in this survey	Yes	Yes	Yes	Yes	Hybrid learning	12th grade	Male	White	White	Yes: 2 doses	0	0	0	0	0	0	0	0	Minimal anxiety	Not difficult at all	No	I did not feel anxious returning to school in April 2021	No, I did not feel anxious returning to school either in September or in April	I didn't feel anxious returning to school in either September or April	4	3	4	4	4	5	4	4	4	2	4	4	4	3	2	2	1
2021-11-30 12:29:16	I am younger than 18 years old	I give my child permission to partake in this survey	Yes	Yes	Yes	Yes	Hybrid learning	9th grade	Male	White	White	Yes: 2 doses	0	0	0	0	0	0	0	0	Minimal anxiety	Not difficult at all	No	I did not feel anxious returning to school in April 2021	No, I did not feel anxious returning to school either in September or in April	I didn't feel anxious returning to school in either September or April	5	2	4	4	5	3	4	4	4	1	5	3	4	4	3	3	1
2021-11-28 14:47:32	I am younger than 18 years old	I give my child permission to partake in this survey	Yes	Yes	Yes	Yes	Hybrid learning	10th grade	Male	Asian, White	Biracial	Yes: 2 doses	0	0	0	0	0	1	0	1	Minimal anxiety	Not difficult at all	No	I did not feel anxious returning to school in April 2021	No, I did not feel anxious returning to school either in September or in April	I didn't feel anxious returning to school in either September or April	2	3	4	2	1	1	5	5	5	1	4	3	5	4	5	4	3
2021-11-30 07:55:20	I am younger than 18 years old	I give my child permission to partake in this survey	Yes	Yes	Yes	Yes	Hybrid learning	9th grade	Male	Asian	Asian	Yes: 2 doses	0	0	0	0	0	0	1	1	Minimal anxiety	Not difficult at all	No	I did not feel anxious returning to school in April 2021	No, I did not feel anxious returning to school either in September or in April	I didn't feel anxious returning to school in either September or April	4	4	4	5	4	5	4	5	5	2	2	5	4	3	3	3	3
2022-01-04 11:45:35	I am younger than 18 years old	I give my child permission to partake in this survey	Yes	Yes	Yes	Yes	Hybrid learning	12th grade	Male	White	White	Yes: 2 doses	0	0	0	0	0	1	0	1	Minimal anxiety	Not difficult at all	No	I did not feel anxious returning to school in April 2021	No, I did not feel anxious returning to school either in September or in April	I didn't feel anxious returning to school in either September or April	3	1	4	4	5	3	5	5	5	1	3	2	2	2	3	3	2
2022-01-04 18:50:42	I am younger than 18 years old	I give my child permission to partake in this survey	Yes	Yes	Yes	Yes	Hybrid learning	12th grade	Female	White	White	Yes: 2 doses	0	0	0	0	1	0	0	1	Minimal anxiety	Not difficult at all	No	I did not feel anxious returning to school in April 2021	No, I did not feel anxious returning to school either in September or in April	I didn't feel anxious returning to school in either September or April	3	1	2	3	1	2	2	3	2	1	2	2	3	4	1	2	1
2021-11-24 10:44:58	I am younger than 18 years old	I give my child permission to partake in this survey	Yes	Yes	Yes	Yes	Remote learning	9th grade	Male	White	White	Yes: 2 doses	1	0	1	0	0	0	0	2	Minimal anxiety	Not difficult at all	No	I did not feel anxious returning to school in April 2021	No, I did not feel anxious returning to school either in September or in April	I didn't feel anxious returning to school in either September or April	2	1	4	2	5	5	4	5	5	3	5	4	4	5	1	3	1
2021-11-24 21:53:45	I am younger than 18 years old	I give my child permission to partake in this survey	Yes	Yes	Yes	Yes	Hybrid learning	9th grade	Male	White	White	Yes: 2 doses	0	0	0	0	0	2	0	2	Minimal anxiety	Not difficult at all	No	I did not feel anxious returning to school in April 2021	No, I did not feel anxious returning to school either in September or in April	I didn't feel anxious returning to school in either September or April	4	2	3	3	1	2	5	5	4	1	3	2	4	5	4	5	1
2021-11-24 09:53:03	I am younger than 18 years old	I give my child permission to partake in this survey	Yes	Yes	Yes	Yes	Remote learning	9th grade	Female	Asian	Asian	No	1	0	1	0	0	1	0	3	Minimal anxiety	Not difficult at all	No	I did not feel anxious returning to school in April 2021	No, I did not feel anxious returning to school either in September or in April	I didn't feel anxious returning to school in either September or April	5	4	5	5	5	5	5	5	5	3	2	5	2	4	3		2
2021-11-28 14:28:09	I am younger than 18 years old	I give my child permission to partake in this survey	Yes	Yes	Yes	Yes	Hybrid learning	9th grade	Male	Hispanic or Latino	Hispanic	Yes: 2 doses	1	0	1	0	0	1	0	3	Minimal anxiety	Not difficult at all	No	I did not feel anxious returning to school in April 2021	No, I did not feel anxious returning to school either in September or in April	I didn't feel anxious returning to school in either September or April	4	4	5	5	5	3	5	5	4	2	2	4	4	5	2	3	2
2021-12-06 12:08:11	I am younger than 18 years old	I give my child permission to partake in this survey	Yes	Yes	Yes	Yes	Hybrid learning	10th grade	Female	White	White	Yes: 2 doses	0	0	0	1	0	2	0	3	Minimal anxiety	Not difficult at all	No	I did not feel anxious returning to school in April 2021	No, I did not feel anxious returning to school either in September or in April	I didn't feel anxious returning to school in either September or April	5	3	4	3	5	5	5	5	5	1	4	5	5	3	4	5	1
2021-11-30 08:46:22	I am younger than 18 years old	I give my child permission to partake in this survey	Yes	Yes	Yes	Yes	Hybrid learning	11th grade	Male	White	White	Yes: 2 doses	1	0	1	1	2	1	0	6	Mild anxiety	Not difficult at all	No	I did not feel anxious returning to school in April 2021	No, I did not feel anxious returning to school either in September or in April	I didn't feel anxious returning to school in either September or April	4	3	2	2	3	2	4	5	5	3	5	4	2	3	4	3	1
2021-11-24 10:15:10	I am younger than 18 years old	I give my child permission to partake in this survey	Yes	Yes	Yes	Yes	Hybrid learning	11th grade	Female	White	White	Yes: 2 doses	1	1	1	1	0	2	1	7	Mild anxiety	Not difficult at all	No	I did not feel anxious returning to school in April 2021	No, I did not feel anxious returning to school either in September or in April	I didn't feel anxious returning to school in either September or April	4	3	3	2	4	4	4	4	4	1	4	3	3	3	3	3	3
2021-11-29 13:43:50	I am younger than 18 years old	I give my child permission to partake in this survey	Yes	Yes	Yes	Yes	Remote learning	9th grade	Male	Hispanic or Latino	Hispanic	Yes: 2 doses	0	0	0	0	0	0	0	0	Minimal anxiety	Somewhat difficult	No	I did not feel anxious returning to school in April 2021	No, I did not feel anxious returning to school either in September or in April	I didn't feel anxious returning to school in either September or April	1	1	3	3	3	3	2	2	2	2	2	3	3	5	1	5	1
2021-11-28 14:37:33	I am younger than 18 years old	I give my child permission to partake in this survey	Yes	Yes	Yes	Yes	Hybrid learning	9th grade	Female	White	White	Yes: 2 doses	1	0	0	0	0	1	0	2	Minimal anxiety	Somewhat difficult	No	I did not feel anxious returning to school in April 2021	No, I did not feel anxious returning to school either in September or in April	I didn't feel anxious returning to school in either September or April	4	2	5	5	5	4	5	5	5	4	4	5	4	5	3	4	2
2021-11-29 12:04:26	I am younger than 18 years old	I give my child permission to partake in this survey	Yes	Yes	Yes	Yes	Hybrid learning	12th grade	Female	White	White	Yes: 2 doses	1	0	0	1	0	0	0	2	Minimal anxiety	Somewhat difficult	No	I did not feel anxious returning to school in April 2021	No, I did not feel anxious returning to school either in September or in April	I didn't feel anxious returning to school in either September or April	5	2	4	5	5	5	4	5	4	1	4	4	4	4	5	4	1
2022-01-07 13:37:56	I am younger than 18 years old	I give my child permission to partake in this survey	Yes	Yes	Yes	Yes	Hybrid learning	10th grade	Male	Hispanic or Latino, White	Biracial	Yes: 2 doses	0	0	0	1	0	2	0	3	Minimal anxiety	Somewhat difficult	No	I did not feel anxious returning to school in April 2021	No, I did not feel anxious returning to school either in September or in April	I didn't feel anxious returning to school in either September or April	2	1	5	5	5	2	5	5	5	2	4	2	3	4	3	4	1
2021-11-27 21:19:04	I am younger than 18 years old	I give my child permission to partake in this survey	Yes	Yes	Yes	Yes	Hybrid learning	9th grade	Female	Asian	Asian	Yes: 2 doses	0	1	1	0	0	1	2	5	Mild anxiety	Somewhat difficult	No	I did not feel anxious returning to school in April 2021	No, I did not feel anxious returning to school either in September or in April	I didn't feel anxious returning to school in either September or April	5	5	5	5	5	5	5	5	5	1	2	4	2	2	2	3	2
2021-11-30 07:59:04	I am younger than 18 years old	I give my child permission to partake in this survey	Yes	Yes	Yes	Yes	Remote learning	9th grade	Male	White	White	Yes: 2 doses	1	0	0	2	1	1	0	5	Mild anxiety	Somewhat difficult	No	I did not feel anxious returning to school in April 2021	No, I did not feel anxious returning to school either in September or in April	I didn't feel anxious returning to school in either September or April	4	4	4	4	5	5	5	5	4	2	2	4	5	3	4	3	4
2021-12-03 00:15:44	I am younger than 18 years old	I give my child permission to partake in this survey	Yes	Yes	Yes	Yes	Hybrid learning	11th grade	Female	White	White	Yes: 2 doses	1	0	2	0	0	1	1	5	Mild anxiety	Somewhat difficult	No	I did not feel anxious returning to school in April 2021	No, I did not feel anxious returning to school either in September or in April	I didn't feel anxious returning to school in either September or April	5	4	5	5	3	4	5	5	5	1	3	4	5	4	4	2	2
2021-11-30 07:59:48	I am younger than 18 years old	I give my child permission to partake in this survey	Yes	Yes	Yes	Yes	Hybrid learning	9th grade	Male	White	White	Yes: 2 doses	1	1	1	1	1	1	0	6	Mild anxiety	Somewhat difficult	No	I did not feel anxious returning to school in April 2021	No, I did not feel anxious returning to school either in September or in April	I didn't feel anxious returning to school in either September or April	4	4	4	4	4		4	4	4	1	4	3	3	3	5	4	2
2021-12-02 08:27:52	I am younger than 18 years old	I give my child permission to partake in this survey	Yes	Yes	Yes	Yes	Hybrid learning	9th grade	Male	Black or African American, Hispanic or Latino, dominican / egyptian	Biracial	Yes: 2 doses	1	1	2		1	1	0	6	Mild anxiety	Somewhat difficult	No	I did not feel anxious returning to school in April 2021	No, I did not feel anxious returning to school either in September or in April	I didn't feel anxious returning to school in either September or April	5	3	5	5	5	5	4	5	5	2	2	4	5		4	4	3
2021-12-03 09:58:40	I am younger than 18 years old	I give my child permission to partake in this survey	Yes	Yes	Yes	Yes	Hybrid learning	10th grade	Male	White	White	Yes: 2 doses	2	0	1	1	0	2	0	6	Mild anxiety	Somewhat difficult	No	I did not feel anxious returning to school in April 2021	No, I did not feel anxious returning to school either in September or in April	I didn't feel anxious returning to school in either September or April	4	3	4	5	4	3	4	4	4	2	4	4	4	3	5	4	2
2021-12-02 08:44:00	I am younger than 18 years old	I give my child permission to partake in this survey	Yes	Yes	Yes	Yes	Hybrid learning	9th grade	Male	White	White	Yes: 2 doses	1	1	1	1	2	2	1	9	Mild anxiety	Somewhat difficult	No	I did not feel anxious returning to school in April 2021	No, I did not feel anxious returning to school either in September or in April	I didn't feel anxious returning to school in either September or April	4	2	3	3	5	3	4	5	5	2	3	3	4	4	4	4	2
2022-01-07 13:38:26	I am younger than 18 years old	I give my child permission to partake in this survey	Yes	Yes	Yes	Yes	Hybrid learning	10th grade	Female	Hispanic or Latino, White	Biracial	Yes: 2 doses	1	1	2	2	0	3	1	10	Moderate anxiety	Somewhat difficult	No	I did not feel anxious returning to school in April 2021	No, I did not feel anxious returning to school either in September or in April	I didn't feel anxious returning to school in either September or April	2	4	4	5	5	5	5	5	5	5	5	5	2	4	2	4	2
2021-12-01 18:22:14	I am younger than 18 years old	I give my child permission to partake in this survey	Yes	Yes	Yes	Yes	Hybrid learning	12th grade	Female	Asian	Asian	Yes: 2 doses	1	1	2	2	1	3	1	11	Moderate anxiety	Somewhat difficult	No	I did not feel anxious returning to school in April 2021	No, I did not feel anxious returning to school either in September or in April	I didn't feel anxious returning to school in either September or April	5	3	3	3	5	5	4	5	5	3	4	3	4	4	5	5	4
2021-12-06 12:08:14	I am younger than 18 years old	I give my child permission to partake in this survey	Yes	Yes	Yes	Yes	Hybrid learning	10th grade	Female	White	White	Yes: 2 doses	3	3	3	3	3	3	3	21	Severe anxiety	Somewhat difficult	No	I did not feel anxious returning to school in April 2021	No, I did not feel anxious returning to school either in September or in April	I didn't feel anxious returning to school in either September or April	5	4	5	2	2	1	5	5	5	5	5	4	5	5	3	2	4
2021-12-02 22:16:54	I am younger than 18 years old	I give my child permission to partake in this survey	Yes	Yes	Yes	Yes	Hybrid learning	11th grade	Female	White	White	Yes: 2 doses	2	3	2	1	3	1	0	12	Moderate anxiety	Very difficult	No	I did not feel anxious returning to school in April 2021	No, I did not feel anxious returning to school either in September or in April	I didn't feel anxious returning to school in either September or April	5	4	5	3	2	3	5	5	5	1	5	4	5	3	3	2	2
2021-11-24 12:39:34	I am younger than 18 years old	I give my child permission to partake in this survey	Yes	Yes	Yes	Yes	Hybrid learning	9th grade	Female	White	White	Yes: 2 doses	2	2	1	1	0	1	2	9	Mild anxiety	Somewhat difficult	Yes	Social interactions	No, I did not feel anxious returning to school either in September or in April	I didn't feel anxious returning to school in either September or April	5	5	5	5	5	5	5	5	5	2	3	5	5	3	1	1	1
2021-11-27 11:34:05	I am younger than 18 years old	I give my child permission to partake in this survey	Yes	Yes	Yes	Yes	Hybrid learning	10th grade	Female	White	White	Yes: 2 doses	3	3	3	3	3	3	3	21	Severe anxiety	Somewhat difficult	kind-of	Getting COVID-19, More schoolwork	No, I felt equally anxious returning to school in September and April	I didn't feel anxious returning to school in either September or April	5	5	5	5	5	4	5	5	5	4	4	5	4	4	5	5	5
2021-11-30 22:25:02	I am younger than 18 years old	I give my child permission to partake in this survey	Yes	Yes	Yes	Yes	Hybrid learning	11th grade	Male	White	White	Yes: 2 doses	1	1	2	3	0	2	0	9	Mild anxiety	Somewhat difficult	No	I did not feel anxious returning to school in April 2021	No, I felt equally anxious returning to school in September and April	I didn't feel anxious returning to school in either September or April	5	3	5	5	3	2	5	5	2	1	5	4	5	5	5	2	5
2021-12-03 14:27:45	I am younger than 18 years old	I give my child permission to partake in this survey	Yes	Yes	Yes	Yes	Hybrid learning	11th grade	Female	White	White	Yes: 2 doses	0	0	1	0	0	1	2	4	Minimal anxiety	Somewhat difficult	Yes	Getting COVID-19	Yes	I didn't feel anxious returning to school in either September or April	4	2	5	3	5	5	5	5	5	1	5	3	5	5	5	5	3
2021-11-24 13:18:55	I am younger than 18 years old	I give my child permission to partake in this survey	Yes	Yes	Yes	Yes	Hybrid learning	9th grade	Female	White	White	Yes: 2 doses	2	2	2	0	2	2	0	10	Moderate anxiety	Somewhat difficult	Yes	Getting COVID-19, More schoolwork	Yes	I didn't feel anxious returning to school in either September or April	4	4	5	5	5	5	5	5	5	3	3	5	5	5	2	4	1
2021-11-29 13:47:31	I am younger than 18 years old	I give my child permission to partake in this survey	Yes	Yes	Yes	Yes	Hybrid learning	9th grade	Female	White	White	Yes: 2 doses	1	2	3	3	1	2	1	13	Moderate anxiety	Extremely difficult	No	I did not feel anxious returning to school in April 2021	Yes	I didn't feel anxious returning to school in either September or April	5	5	5	5	5	5	5	5	5	3	5	5	5	2	5	4	5
2021-12-08 11:25:56	I am younger than 18 years old	I give my child permission to partake in this survey	Yes	Yes	Yes	Yes	Hybrid learning	11th grade	Female	White	White	Yes: 2 doses	1	1	1	1	1	1	0	6	Mild anxiety	Somewhat difficult	No	I did not feel anxious returning to school in April 2021	Yes	I didn't feel anxious returning to school in either September or April	3	2	2	2	2	2	2	2	2	2	2	2	2	5	2	3	2
2021-11-29 16:55:25	I am younger than 18 years old	I give my child permission to partake in this survey	Yes	Yes	Yes	Yes	Hybrid learning	10th grade	Female	Asian, White	Biracial	Yes: 2 doses	2	1	3	3	1	1	0	11	Moderate anxiety	Somewhat difficult	No	I did not feel anxious returning to school in April 2021	Yes	I didn't feel anxious returning to school in either September or April	5	2	4	5	5	5	5	5	4	1	3	3	3	3	5	3	4
2021-11-30 19:38:35	I am 18 years old or older	I am over 18, therefore parent permission is not necessary	Yes	Yes	Yes	Yes	Hybrid learning	12th grade	Female	White	White	Yes: 2 doses	1	1	1	1	1	1	0	6	Mild anxiety	Very difficult	No	I did not feel anxious returning to school in April 2021	Yes	I didn't feel anxious returning to school in either September or April	5	5	5	5	5	4	5	5	5	2	4	4	5	3	2	3	2
2021-11-27 13:14:43	I am younger than 18 years old	I give my child permission to partake in this survey	Yes	Yes	Yes	Yes	Hybrid learning	10th grade	Female	White	White	Yes: 2 doses	0	0	0	0	0	0	0	0	Minimal anxiety	Not difficult at all	Yes	More schoolwork	Yes	I didn't feel anxious returning to school in either September or April	5	4	5	5	5	5	5	5	5	3	4	5	5	4	3	3	2
2021-12-14 11:14:18	I am younger than 18 years old	I give my child permission to partake in this survey	Yes	Yes	Yes	Yes	Hybrid learning	11th grade	Female	White	White	Yes: 2 doses	1	1	2	1	0	2	3	10	Moderate anxiety	Somewhat difficult	No	More schoolwork	No, I felt equally anxious returning to school in September and April	I felt more anxious returning to school in September than in April	3	3	5	3	3	5	5	5	5	4	5	3	2	2	4	5	4
2021-12-08 11:27:50	I am younger than 18 years old	I give my child permission to partake in this survey	Yes	Yes	Yes	Yes	Hybrid learning	11th grade	Female	White	White	Yes: 2 doses	3	3	3	0	0	0	1	10	Moderate anxiety	Very difficult	Yes	Social interactions	No, I felt equally anxious returning to school in September and April	I felt more anxious returning to school in September than in April	3	3	3	3	3	3	3	3	3	1	2	1	3	3	5	1	5
2021-11-24 11:03:45	I am younger than 18 years old	I give my child permission to partake in this survey	Yes	Yes	Yes	Yes	Hybrid learning	10th grade	Female	Hispanic or Latino	Hispanic	Yes: 1 dose	3	3	3	3	3	3	3	21	Severe anxiety	Somewhat difficult	Yes	Social interactions, I have social anxiety	No, I felt equally anxious returning to school in September and April	I felt more anxious returning to school in September than in April	3	3	3	3	3	3	3	3	3	3	3	3	3	4	2	3	2
2021-11-24 10:11:43	I am younger than 18 years old	I give my child permission to partake in this survey	Yes	Yes	Yes	Yes	Remote learning	9th grade	Male	White	White	Yes: 2 doses	2	1	1	3	2	1	0	10	Moderate anxiety	Somewhat difficult	I didn’t return to 100% in-person learning.	Getting COVID-19, Social interactions, These were reasons why I didn’t return	No, I felt more anxious returning to school in September 2021 than in April 2021	I felt more anxious returning to school in September than in April	3	4	4	2	5	5	5	5	5	1	2	3	2	3	4	3	4
2022-01-06 15:36:46	I am younger than 18 years old	I give my child permission to partake in this survey	Yes	Yes	Yes	Yes	Hybrid learning	9th grade	Female	White	White	Yes: 2 doses	1	1	1	1	1	3	1	9	Mild anxiety	Very difficult	No	I did not feel anxious returning to school in April 2021	No, I felt more anxious returning to school in September 2021 than in April 2021	I felt more anxious returning to school in September than in April	5	4	5	4	4	4	5	5	5	4	3	5	4	4	5	4	4
2021-11-29 13:45:54	I am younger than 18 years old	I give my child permission to partake in this survey	Yes	Yes	Yes	Yes	Hybrid learning	9th grade	Male	White	White	Yes: 2 doses	3	1	2	1	3	2	3	15	Severe anxiety	Very difficult	No	I did not feel anxious returning to school in April 2021	No, I felt more anxious returning to school in September 2021 than in April 2021	I felt more anxious returning to school in September than in April	5	4	5	5	5	5	4	5	5	1	4	4	5	3	4	4	4
2021-11-30 22:27:35	I am younger than 18 years old	I give my child permission to partake in this survey	Yes	Yes	Yes	Yes	Hybrid learning	12th grade	Female	White	White	Yes: 2 doses	0	0	0	0	0	0	0	0	Minimal anxiety		No	I did not feel anxious returning to school in April 2021	No, I felt more anxious returning to school in September 2021 than in April 2021	I felt more anxious returning to school in September than in April	5	3	3	5	5	5	5	5	5	1	4	3	5	4	4	3	4
2021-12-16 13:55:42	I am younger than 18 years old	I give my child permission to partake in this survey	Yes	Yes	Yes	Yes	Hybrid learning	12th grade	Transgender man	White	White	Yes: 2 doses	2	1	1	1	0	2	0	7	Mild anxiety	Somewhat difficult	Yes	More schoolwork	No, I felt more anxious returning to school in September 2021 than in April 2021	I felt more anxious returning to school in September than in April	2	2	1	1	5	4	4	4	4	1	1	3	4	3	5	1	5
2022-01-11 12:00:45	I am younger than 18 years old	I give my child permission to partake in this survey	Yes	Yes	Yes	Yes	Remote learning	9th grade	Male	Asian	Asian	Yes: 2 doses	1	2	2	3	3	3	1	15	Severe anxiety	Somewhat difficult	I stayed remote, so it didn't apply to me.	NA	No, I felt more anxious returning to school in September 2021 than in April 2021	I felt more anxious returning to school in September than in April	4	2	4	4	5	4	4	5	5	2	2	3	1	3	5	5	4
2021-11-28 16:28:31	I am younger than 18 years old	I give my child permission to partake in this survey	Yes	Yes	Yes	Yes	Hybrid learning	9th grade	Female	White	White	Yes: 2 doses	2	2	3	3	3	3	1	17	Severe anxiety	Very difficult	Yes	NA	No, I felt more anxious returning to school in September 2021 than in April 2021	I felt more anxious returning to school in September than in April	3	4	4	3	5	5	4	5	5	2	3	3	4	4	5	5	5
2021-12-10 13:00:23	I am 18 years old or older	I am over 18, therefore parent permission is not necessary	Yes	Yes	Yes	Yes	Remote learning	11th grade	Female	Hispanic or Latino, White	Biracial	Yes: 2 doses	1	0	1	1	1	1	1	6	Mild anxiety	Somewhat difficult	Yes	Social interactions	No, I felt more anxious returning to school in September 2021 than in April 2021	I felt more anxious returning to school in September than in April	3	2	4	5	5	5	4	5	3	4	3	5	5	5	5	5	1
2021-12-08 11:29:19	I am younger than 18 years old	I give my child permission to partake in this survey	Yes	Yes	Yes	Yes	Hybrid learning	11th grade	Male	Asian	Asian	Yes: 2 doses	3	3	3	2	0	1	2	14	Moderate anxiety	Somewhat difficult	Yes	Social interactions	No, I felt more anxious returning to school in September 2021 than in April 2021	I felt more anxious returning to school in September than in April	3	2	2	3	2	3	3	3	3	2	3	3	3	3	3	1	3
2021-11-30 12:30:21	I am younger than 18 years old	I give my child permission to partake in this survey	Yes	Yes	Yes	Yes	Hybrid learning	9th grade	Female	Asian	Asian	Yes: 2 doses	1	1	2	1	0	1	1	7	Mild anxiety	Somewhat difficult	Yes	Getting COVID-19, Social interactions	Yes	I felt more anxious returning to school in September than in April	4	4	4	4	5	4	5	4	4	2	2	4	2	5	4	3	3
2021-12-01 23:15:49	I am younger than 18 years old	I give my child permission to partake in this survey	Yes	Yes	Yes	Yes	Remote learning	12th grade	Female	White	White	No	3	2	3	3	3	2	1	17	Severe anxiety	Extremely difficult	i was not present for in person learning in april but i still felt anxious	Getting COVID-19, Social interactions, More schoolwork	Yes	I felt more anxious returning to school in September than in April	3	3	3	3	3	3	3	3	3	1	3	2	2	5	5	2	4
2021-11-26 22:16:33	I am younger than 18 years old	I give my child permission to partake in this survey	Yes	Yes	Yes	Yes	Hybrid learning	9th grade	Female	White	White	Yes: 2 doses	1	0	1	1	1	0	0	4	Minimal anxiety	Somewhat difficult	No	I did not feel anxious returning to school in April 2021	Yes	I felt more anxious returning to school in September than in April	5	2	4	4	4	4	5	5	4	3	4	3	1	3	2	3	2
2021-11-30 09:42:52	I am younger than 18 years old	I give my child permission to partake in this survey	Yes	Yes	Yes	Yes	Hybrid learning	11th grade	Female	White	White	Yes: 2 doses	1	0	1	0	0	0	0	2	Minimal anxiety	Somewhat difficult	No	I did not feel anxious returning to school in April 2021	No, I did not feel anxious returning to school either in September or in April	I felt more anxious returning to school in September than in April, I didn't feel anxious returning to school in either September or April	3	2	3	2	3	2	3	3	2	1	3	2	2	3	2	3	3
2021-11-30 12:30:32	I am younger than 18 years old	I give my child permission to partake in this survey	Yes	Yes	Yes	Yes	Hybrid learning	9th grade	Male	White	White	Yes: 2 doses	2	1	2	1	1	1	0	8	Mild anxiety	Somewhat difficult	No	I did not feel anxious returning to school in April 2021	No, I felt more anxious returning to school in September 2021 than in April 2021	Less COVID-19 cases	5	4	5	5	5	4	5	5	5	3	4	4	5	3	3	3	3
2022-01-11 23:36:28	I am younger than 18 years old	I give my child permission to partake in this survey	Yes	Yes	Yes	Yes	Hybrid learning	9th grade	Female	White	White	Yes: 2 doses	2	2	3	1	2	2	3	15	Severe anxiety	Somewhat difficult	Yes	Social interactions	Yes	Less COVID-19 cases, Normalized social interactions (since April 2021)	4	3	4	3	3	5	5	5	5	3	4	4	5	4	4	5	3
2021-11-29 13:48:06	I am younger than 18 years old	I give my child permission to partake in this survey	Yes	Yes	Yes	Yes	Remote learning	10th grade	Male	NA	NA	Yes: 2 doses	0	1	0	0	0	1	0	2	Minimal anxiety	Not difficult at all	Yes	Social interactions	I felt anxious returning to in September, I didn't go in school in April.	Normalized social interactions (since April 2021)	4	4	3	4	3	3	5	5	5	1	3	4	5	4	5	5	3
2021-11-27 21:43:45	I am younger than 18 years old	I give my child permission to partake in this survey	Yes	Yes	Yes	Yes	Hybrid learning	9th grade	Male	Asian	Asian	Yes: 2 doses	1	0	0	1	0	0	1	3	Minimal anxiety	Somewhat difficult	No	I did not feel anxious returning to school in April 2021	No, I did not feel anxious returning to school either in September or in April	Normalized social interactions (since April 2021)	5	5	5	4	3	3	5	5	5	1	2	4	3	4	3	3	2
2022-01-10 10:17:51	I am younger than 18 years old	I give my child permission to partake in this survey	Yes	Yes	Yes	Yes	Hybrid learning	10th grade	Female	White	White	Yes: 2 doses	2	2	2	1	1	2	0	10	Moderate anxiety	Somewhat difficult	No	I did not feel anxious returning to school in April 2021	No, I did not feel anxious returning to school either in September or in April	Normalized social interactions (since April 2021)	4	4	5	4	4	4	5	5	5	3	3	4	5	4	5	3	4
2021-12-16 10:16:14	I am younger than 18 years old	I give my child permission to partake in this survey	Yes	Yes	Yes	Yes	Hybrid learning	11th grade	Female	White	White	Yes: 2 doses	3	2	2	0	0	1	0	8	Mild anxiety	Somewhat difficult	Yes	Getting COVID-19, More schoolwork	No, I felt equally anxious returning to school in September and April	Normalized social interactions (since April 2021)	5	2	5	5	5	5	5	5	5	1	2	4	5	4	5	3	2
2021-12-01 23:55:24	I am younger than 18 years old	I give my child permission to partake in this survey	Yes	Yes	Yes	Yes	Hybrid learning	12th grade	Female	White	White	Yes: 2 doses	2	2	2	3	3	0	0	12	Moderate anxiety	Very difficult	No	I did not feel anxious returning to school in April 2021	No, I felt more anxious returning to school in September 2021 than in April 2021	Normalized social interactions (since April 2021)	5	5	4	4	5	5	5	5	5	5	4	5	5	3	3	4	2
2021-11-29 08:31:26	I am younger than 18 years old	I give my child permission to partake in this survey	Yes	Yes	Yes	Yes	Hybrid learning	9th grade	Female	White	White	Yes: 2 doses	3	3	3	3	3	3	3	21	Severe anxiety	Extremely difficult	Yes	Social interactions, More schoolwork	No, I felt more anxious returning to school in September 2021 than in April 2021	Normalized social interactions (since April 2021)	5	5	1	1	1	2	5	5	5	1	2	1	5	3	5	5	1
2021-11-29 20:09:33	I am younger than 18 years old	I give my child permission to partake in this survey	Yes	Yes	Yes	Yes	Hybrid learning	9th grade	Male	White	White	Yes: 2 doses	0	0	0	0	1	0	0	1	Minimal anxiety	Not difficult at all	No	I did not feel anxious returning to school in April 2021	Yes	Normalized social interactions (since April 2021)	5	3	4	5	5	5	5	5	5	1	2	4	5	4	1	2	1
2021-11-24 13:14:41	I am younger than 18 years old	I give my child permission to partake in this survey	Yes	Yes	Yes	Yes	Hybrid learning	9th grade	Female	White	White	Yes: 2 doses	1	0	1	1	0	0	0	3	Minimal anxiety	Somewhat difficult	No	I did not feel anxious returning to school in April 2021	Yes	Normalized social interactions (since April 2021)	3	2	2	3	3	3	3	3	3	1	2	2	2	5	4	4	3
2021-11-27 21:36:13	I am younger than 18 years old	I give my child permission to partake in this survey	Yes	Yes	Yes	Yes	Hybrid learning	9th grade	Male	Asian	Asian	Yes: 2 doses	0	1	1	1	0	1	0	4	Minimal anxiety	Somewhat difficult	No	I did not feel anxious returning to school in April 2021	Yes	Normalized social interactions (since April 2021)	4	4	4	4	3	2	5	4	5	1	3	3	1	5	5	4	2
2021-11-30 08:04:48	I am younger than 18 years old	I give my child permission to partake in this survey	Yes	Yes	Yes	Yes	Hybrid learning	9th grade	Female	Asian	Asian	Yes: 2 doses	3	3	3	3	3	3	1	19	Severe anxiety	Somewhat difficult	No	I did not feel anxious returning to school in April 2021	Yes	Normalized social interactions (since April 2021)	5	5	1	1	1	5	4	5	5	1	5	1	5	5	5	5	3
2021-11-29 13:22:46	I am younger than 18 years old	I give my child permission to partake in this survey	Yes	Yes	Yes	Yes	Remote learning	9th grade	Male	NA	NA	Yes: 2 doses	0	0	0	0	0	0	0	0	Minimal anxiety		No	I did not feel anxious returning to school in April 2021	Yes	Normalized social interactions (since April 2021)	5	5	5	5	4	4	5	5	5	2	4	4	5		5	5	1
2021-11-29 13:48:46	I am younger than 18 years old	I give my child permission to partake in this survey	Yes	Yes	Yes	Yes	Hybrid learning	9th grade	Female	Asian	Asian	Yes: 2 doses	1	1	2	1	1	1	2	9	Mild anxiety	Not difficult at all	Only a little bit.	More schoolwork	Yes	Normalized social interactions (since April 2021)	5	4	5	5	5	4	5	5	5	1	3	5	1	4	3	2	2
2021-11-27 10:45:45	I am younger than 18 years old	I give my child permission to partake in this survey	Yes	Yes	Yes	Yes	Hybrid learning	11th grade	Female	White	White	Yes: 2 doses	0	0	0	1	1	2	1	5	Mild anxiety	Not difficult at all	Yes	More schoolwork	Yes	Normalized social interactions (since April 2021)	2	2	3	3	3	2	3	3	2	1	3	2	2	2	2	4	2
2021-12-08 11:31:51	I am younger than 18 years old	I give my child permission to partake in this survey	Yes	Yes	Yes	Yes	Hybrid learning	11th grade	Male	White	White	Yes: 2 doses	2	2	2	2	3	1	2	14	Moderate anxiety	Somewhat difficult	Yes	More schoolwork	Yes	Normalized social interactions (since April 2021)	5	3	5	5	5	5	4	5	4	2	1	4	4	1	2	4	3
2022-01-04 19:11:18	I am younger than 18 years old	I give my child permission to partake in this survey	Yes	Yes	Yes	Yes	Hybrid learning	10th grade	Female	White	White	Yes: 2 doses	3	3	3	3	3	3	3	21	Severe anxiety	Very difficult	Yes	More schoolwork	Yes	Normalized social interactions (since April 2021)	5	4	5	4	5	5	5	5	5	2	3	5	5	3	5	5	4
2021-11-30 08:24:41	I am younger than 18 years old	I give my child permission to partake in this survey	Yes	Yes	Yes	Yes	Hybrid learning	12th grade	Male	White	White	Yes: 2 doses	1	0	0	0	2	1	0	4	Minimal anxiety	Somewhat difficult	No	NA	Yes	Normalized social interactions (since April 2021)	5	3	5	4	4	4	4	5	5	2	5	3	5	4	3	4	2
2021-12-01 17:51:30	I am younger than 18 years old	I give my child permission to partake in this survey	Yes	Yes	Yes	Yes	Hybrid learning	12th grade	Female	White	White	Yes: 2 doses	1	1	2	1	0	2	0	7	Mild anxiety	Somewhat difficult	Yes	Social interactions	Yes	Normalized social interactions (since April 2021)	5	5	3	3	5	5	2	5	5	4	5	5	5	5	5	4	5
2021-12-06 15:22:39	I am younger than 18 years old	I give my child permission to partake in this survey	Yes	Yes	Yes	Yes	Hybrid learning	11th grade	Non-binary	Hispanic or Latino, White	Biracial	Yes: 2 doses	3	3	3	2	1	1	3	16	Severe anxiety	Very difficult	Yes	Social interactions	Yes	Normalized social interactions (since April 2021)	5	5	5	3	5	5	4	5	5	2	2	4	3	4	3	4
2021-11-29 22:10:37	I am younger than 18 years old	I give my child permission to partake in this survey	Yes	Yes	Yes	Yes	Hybrid learning	11th grade	Female	Asian	Asian	Yes: 2 doses	2	2	2	0	0	2	2	10	Moderate anxiety	Extremely difficult	Yes	Social interactions, More schoolwork	Yes	Normalized social interactions (since April 2021)	5	2	1	3	3	5	2	4	3	1	5	3	5	5	5	5	3
2021-11-30 07:54:01	I am younger than 18 years old	I give my child permission to partake in this survey	Yes	Yes	Yes	Yes	Hybrid learning	9th grade	Male	White	White	Yes: 2 doses	1	0	0	1	0	0	0	2	Minimal anxiety	Somewhat difficult	Yes	Social interactions, More schoolwork	Yes	Normalized social interactions (since April 2021)	4	2	3	5	3	3	3	5	4	2	3	4	2	3	4	4	3
2021-11-24 09:52:51	I am younger than 18 years old	I give my child permission to partake in this survey	Yes	Yes	Yes	Yes	Hybrid learning	9th grade	Male	White	White	Yes: 2 doses	1	0	1	1	0	0	1	4	Minimal anxiety	Somewhat difficult	Yes	Social interactions, More schoolwork	Yes	Normalized social interactions (since April 2021)	5	4	5	5	5	5	5	5	5	4	4	4	5	3	3	3	2
2021-12-08 11:32:01	I am younger than 18 years old	I give my child permission to partake in this survey	Yes	Yes	Yes	Yes	Hybrid learning	11th grade	Male	White, Jewish	White	Yes: 2 doses	1	1	1	2	0	1	1	7	Mild anxiety	Somewhat difficult	Somewhat excited to see people but somewhat anxious	Social interactions, More schoolwork, I did not feel anxious returning to school in April 2021	Yes	Normalized social interactions (since April 2021)	5	2	5	5	5	5	5	5	5	2	4	3	3	4	5	4	2
2021-11-29 12:04:59	I am younger than 18 years old	I give my child permission to partake in this survey	Yes	Yes	Yes	Yes	Hybrid learning	10th grade	Male	Asian, Hispanic or Latino	Biracial	Yes: 2 doses	2	3	3	3	1	3	3	18	Severe anxiety	Not difficult at all	No	I did not feel anxious returning to school in April 2021	Yes	Normalized social interactions (since April 2021), I didn't feel anxious returning to school in either September or April	5	5	5	5	5	3	5	5	5	3	5	5	2	3	5	5	4
2021-12-16 15:21:22	I am younger than 18 years old	I give my child permission to partake in this survey	Yes	Yes	Yes	Yes	NA	11th grade	Female	White	White	Yes: 2 doses	3	1	1	2	1	2	0	10	Moderate anxiety	Very difficult	Yes	Social interactions	No, I felt equally anxious returning to school in September and April	Normalized social interactions (since April 2021), I felt more anxious returning to school in September than in April	5	4	4	4	3	3	4	4	3	2	2	2	4	4	5	5	5
2021-11-29 13:53:12	I am younger than 18 years old	I give my child permission to partake in this survey	Yes	Yes	Yes	Yes	Remote learning	9th grade	Transgender man	Black or African American	Black	No	3	3	3	2	2	3	3	19	Severe anxiety	Extremely difficult	Yes	Social interactions	No, I felt more anxious returning to school in September 2021 than in April 2021	Safety measures at school	2	2	3	4	4	5	5	5	1	1	5	5	2	5	5	5	2
2021-12-08 11:34:05	I am younger than 18 years old	I give my child permission to partake in this survey	Yes	Yes	Yes	Yes	Hybrid learning	10th grade	Female	White	White	Yes: 2 doses	3	3	3	3	2	3	1	18	Severe anxiety	Very difficult	Yes	Social interactions, More schoolwork	Yes	Safety measures at school, Less COVID-19 cases, Normalized social interactions (since April 2021)	5	5	5	5	4	5	5	5	5	1	4	4	5	4	5	5	2
2021-12-06 11:17:57	I am younger than 18 years old	I give my child permission to partake in this survey	Yes	Yes	Yes	Yes	Hybrid learning	11th grade	Female	Asian, White	Biracial	Yes: 2 doses	1	1	0	0	1	0	2	5	Mild anxiety	Very difficult	No	I did not feel anxious returning to school in April 2021	No, I felt more anxious returning to school in September 2021 than in April 2021	Safety measures at school, Normalized social interactions (since April 2021)	4	3	5	4	5	4	4	4	4	1	4	4	4	3	3	3	4
2021-11-30 07:58:53	I am younger than 18 years old	I give my child permission to partake in this survey	Yes	Yes	Yes	Yes	Hybrid learning	9th grade	Male	White	White	Yes: 2 doses	1	0	1	0	1	1	0	4	Minimal anxiety	Not difficult at all	No	I did not feel anxious returning to school in April 2021	No, I did not feel anxious returning to school either in September or in April	NA	5	2	4	5	5	5	5	5	5	1	4	3	4	5	2	2	2
2021-12-14 11:19:03	I am younger than 18 years old	I give my child permission to partake in this survey	Yes	Yes	Yes	Yes	Hybrid learning	11th grade	Male	White	White	Yes: 2 doses	3	3	1	1	2	1	1	12	Moderate anxiety	Somewhat difficult	No	I did not feel anxious returning to school in April 2021	No, I did not feel anxious returning to school either in September or in April	NA	5	4	5	3	3	3	4	5	5	3	3	4	4	3	3	3	3
2021-11-29 07:53:57	I am younger than 18 years old	I give my child permission to partake in this survey	Yes	Yes	Yes	Yes	Hybrid learning	12th grade	Female	Asian	Asian	Yes: 1 dose	2	2	1	3	3	0	1	12	Moderate anxiety	Somewhat difficult	Yes	Getting COVID-19, Social interactions, More schoolwork	No, I felt equally anxious returning to school in September and April	NA	5	4	5	5	4	4	5	5	5	1	3	4	5	3	4	5	3
2022-01-13 08:04:30	I am younger than 18 years old	I give my child permission to partake in this survey	Yes	Yes	Yes	Yes	Hybrid learning	10th grade	Male	Asian	Asian	Yes: 2 doses	2	1	3	3	1	1	0	11	Moderate anxiety	Somewhat difficult	Somewhat	More schoolwork	No, I felt equally anxious returning to school in September and April	NA	5	4	4	5	4	4	4	5	5	2	5	3	5	5	1	2	2
2021-12-01 12:38:25	I am younger than 18 years old	I give my child permission to partake in this survey	Yes	Yes	Yes	Yes	Hybrid learning	12th grade	Female	White	White	Yes: 2 doses	3	3	3	1	3	3	0	16	Severe anxiety	Somewhat difficult	Yes	More schoolwork	No, I felt equally anxious returning to school in September and April	NA	5	4	5	5	5	5	3	5	5	1	5	4	3	5	5	5	3
2022-01-10 10:29:06	I am younger than 18 years old	I give my child permission to partake in this survey	Yes	Yes	Yes	Yes	Hybrid learning	10th grade	Female	White	White	Yes: 2 doses	1	1	1	1	0	2	1	7	Mild anxiety	Somewhat difficult	No	NA	No, I felt equally anxious returning to school in September and April	NA	2	2	3	5	3	3	2	4	3	1	1	3	5	3	4	1	4
2021-11-30 08:41:57	I am younger than 18 years old	I give my child permission to partake in this survey	Yes	Yes	Yes	Yes	Remote learning	11th grade	Female	White	White	Yes: 2 doses	2	1	1	0	3	1	0	8	Mild anxiety	Somewhat difficult	Yes	Social interactions	No, I felt equally anxious returning to school in September and April	NA	3	2	4	5	2	5	4	5	5	1	3	4	4	4	3	1	1
2021-12-03 11:58:02	I am younger than 18 years old	I give my child permission to partake in this survey	Yes	Yes	Yes	Yes	Hybrid learning	12th grade	Female	White	White	Yes: 2 doses	1	1	1	2	0	2	1	8	Mild anxiety	Somewhat difficult	Yes	Social interactions, More schoolwork	No, I felt equally anxious returning to school in September and April	NA	5	5	4	4	2	2	5	5	5	2	5	4	5	2	4	4	1
2021-11-29 09:03:31	I am younger than 18 years old	I give my child permission to partake in this survey	Yes	Yes	Yes	Yes	Hybrid learning	10th grade	Non-binary	White	White	Yes: 2 doses	3	3	3	2	2	1	2	16	Severe anxiety	Very difficult	Yes	Social interactions, More schoolwork	No, I felt equally anxious returning to school in September and April	NA	1	3	5	3	5	4	5	5	5	1	4	5	1	3	3	1	3
2022-01-09 17:16:56	I am 18 years old or older	I am over 18, therefore parent permission is not necessary	Yes	Yes	Yes	Yes	Hybrid learning	12th grade	Male	White	White	Yes: 2 doses	3	2	2	3	3	3	1	17	Severe anxiety	Very difficult	Yes	Getting COVID-19, More schoolwork	Trouble remembering either	NA	3	2	2	2	5	5	4	5	3	1	5	4	1	5	5	3	5
2021-12-20 09:30:08	I am younger than 18 years old	I give my child permission to partake in this survey	Yes	Yes	Yes	Yes	Hybrid learning	11th grade	Female	White	White	Yes: 2 doses	1	1	1	1	0	1	0	5	Mild anxiety	Not difficult at all	No	I did not feel anxious returning to school in April 2021	Yes	NA	5	5	3	4	4	4	4	5	5	1	2	2	3	4	5	4	2
2021-12-08 11:24:00	I am younger than 18 years old	I give my child permission to partake in this survey	Yes	Yes	Yes	Yes	Hybrid learning	11th grade	Female	White	White	Yes: 2 doses	2	2	2	2	1	2	2	13	Moderate anxiety	Somewhat difficult	No	I did not feel anxious returning to school in April 2021	NA	NA
2021-12-08 11:28:24	I am younger than 18 years old	I give my child permission to partake in this survey	Yes	Yes	Yes	Yes	Hybrid learning	11th grade	Male	Asian	Asian	No								0	Minimal anxiety	NA	NA	NA	NA	NA	5	2			5		5	5	5	3				4	5	5	1

## Sheet: Question Key
Columns AQ to AT	5	Strongly agree
	4	Somewhat agree
	3	Neither agree or disagree
	2	Somewhat disagree
	1	Strongly disagree
Column AC to AP	5	Very important
	4	Somewhat important
	3	Neutral
	2	Not very important
	1	Not important
